# Supplementary material for: Redefining Parameter Estimation and Covariate Selection via Variational Autoencoders: One Run Is All You Need
Source: CPT Pharmacometrics Syst Pharmacol. 2025 Nov 4;14(12):2232–43. doi: 10.1002/psp4.70129 (PMC12706427; doi:10.1002/psp4.70129)
Supplement: Supplementary file 1 — Data S1: psp470129‐sup‐0001‐Supinfo.zip. [file PSP4-14-2232-s001.zip]

Archive with 2 entries (2 files):
- PSP-2025-0205-s01.pdf
- PSP-2025-0205-s02.zip
